# Supplementary material for: Synthesis and Optical Properties of a Novel Hybrid Nanosystem Based on Covalently Modified nSiO2 Nanoparticles with a Curcuminoid Molecule
Source: Nanomaterials (Basel). 2024 Jun 13;14(12):1022. doi: 10.3390/nano14121022 (PMC11207103; doi:10.3390/nano14121022)
Supplement: Supplementary file 1 [file nanomaterials-14-01022-s001.zip]

Archive with 1 entries (1 files):
- nanomaterials-2987402-supplementary.pdf
